# Supplementary material for: Epigenetics of Genes Preferentially Expressed in Dissimilar Cell Populations: Myoblasts and Cerebellum
Source: Epigenomes. 2024 Jan 26;8(1):4. doi: 10.3390/epigenomes8010004 (PMC10885033; doi:10.3390/epigenomes8010004)
Supplement: Supplementary file 1 [file epigenomes-08-00004-s001.zip]

Archive with 2 entries (2 files):
- Ehrlich_Cerebellum_Myob_Pref_Expr_Genes_Suppl Figs_EN_F_1_22_23.pdf
- Ehrlich_Cerebellum_Myob_Pref_Expr_Genes_Suppl Tables_F_Revised_1_22_24.xlsx
